# Supplementary material for: Antibiotic persistence of intracellular Brucella abortus
Source: PLoS Negl Trop Dis. 2022 Jul 26;16(7):e0010635. doi: 10.1371/journal.pntd.0010635 (PMC9355222; doi:10.1371/journal.pntd.0010635)
Supplement: S1 Data — (XLSX) [file pntd.0010635.s005.xlsx]

## Sheet: Fig 1A
integrated dsRed intensity upon CIP treatment		CIP (ug/ml)	R1	R2	R3
		0	17.69	15.85	23.32
	-1.10791	0.078	17.32	15.03	26.33
	-0.505845	0.312	18.03	14.36	29.71
	0.09691	1.25	17.08	12.37	23.74
	0.69897	5	9.23	4.88	5.43
	1.30103	20	2.26	4.9	2.76
	1.60206	40	3	2.59	3.18
Gompertz equation for MIC determination	int dsRed	Curve	x	int dsRed
Best-fit values			-1.10791	20.1723
logMIC	0.8281		-1.08972	20.1708
Slope	3.993		-1.07153	20.1692
Bottom	3.12		-1.05334	20.1674
Span	17.07		-1.03515	20.1655
MIC	6.731		-1.01697	20.1634
Std. Error			-0.998779	20.1612
logMIC	0.04854		-0.980592	20.1589
Slope	0.7179		-0.962404	20.1563
Bottom	0.5005		-0.944216	20.1536
Span	0.7568		-0.926029	20.1506
95% CI (asymptotic)			-0.907841	20.1475
logMIC	0.6192 to 1.037		-0.889653	20.144
Slope	0.9041 to 7.081		-0.871465	20.1404
Bottom	0.9671 to 5.274		-0.853278	20.1365
Span	13.82 to 20.33		-0.83509	20.1322
MIC	4.161 to 10.89		-0.816902	20.1277
Goodness of Fit			-0.798715	20.1228
Degrees of Freedom	2		-0.780527	20.1175
R squared	0.9972		-0.762339	20.1119
Sum of Squares	1.002		-0.744152	20.1058
Sy.x	0.7078		-0.725964	20.0993
			-0.707776	20.0923
Number of points			-0.689589	20.0847
# of X values	6		-0.671401	20.0766
# Y values analyzed	6		-0.653213	20.0679
			-0.635026	20.0585
			-0.616838	20.0485
			-0.59865	20.0376
			-0.580462	20.026
			-0.562275	20.0135
			-0.544087	20.0001
			-0.525899	19.9857
			-0.507712	19.9702
			-0.489524	19.9535
			-0.471336	19.9357
			-0.453149	19.9165
			-0.434961	19.8958
			-0.416773	19.8737
			-0.398586	19.8499
			-0.380398	19.8244
			-0.36221	19.7969
			-0.344023	19.7675
			-0.325835	19.7359
			-0.307647	19.702
			-0.289459	19.6656
			-0.271272	19.6266
			-0.253084	19.5847
			-0.234896	19.5398
			-0.216709	19.4916
			-0.198521	19.44
			-0.180333	19.3847
			-0.162146	19.3254
			-0.143958	19.2618
			-0.12577	19.1938
			-0.107583	19.121
			-0.0893949	19.043
			-0.0712072	18.9597
			-0.0530195	18.8705
			-0.0348319	18.7751
			-0.0166442	18.6732
			0.00154352	18.5644
			0.0197312	18.4483
			0.0379189	18.3243
			0.0561066	18.1922
			0.0742943	18.0513
			0.092482	17.9014
			0.11067	17.7418
			0.128857	17.5721
			0.147045	17.3919
			0.165233	17.2005
			0.18342	16.9977
			0.201608	16.7827
			0.219796	16.5554
			0.237983	16.3151
			0.256171	16.0615
			0.274359	15.7943
			0.292547	15.513
			0.310734	15.2176
			0.328922	14.9077
			0.34711	14.5834
			0.365297	14.2446
			0.383485	13.8914
			0.401673	13.5241
			0.41986	13.1432
			0.438048	12.7491
			0.456236	12.3425
			0.474423	11.9245
			0.492611	11.4962
			0.510799	11.0587
			0.528986	10.6138
			0.547174	10.1632
			0.565362	9.70882
			0.58355	9.25287
			0.601737	8.79772
			0.619925	8.34591
			0.638113	7.90012
			0.6563	7.46308
			0.674488	7.03762
			0.692676	6.6265
			0.710863	6.23244
			0.729051	5.85797
			0.747239	5.50542
			0.765426	5.17681
			0.783614	4.87378
			0.801802	4.59757
			0.819989	4.34891
			0.838177	4.12802
			0.856365	3.93461
			0.874553	3.76784
			0.89274	3.62643
			0.910928	3.50863
			0.929116	3.41237
			0.947303	3.33533
			0.965491	3.27501
			0.983679	3.2289
			1.00187	3.19454
			1.02005	3.16964
			1.03824	3.15212
			1.05643	3.14018
			1.07462	3.13231
			1.0928	3.12732
			1.11099	3.12427
			1.12918	3.12249
			1.14737	3.1215
			1.16556	3.12097
			1.18374	3.1207
			1.20193	3.12057
			1.22012	3.12052
			1.23831	3.12049
			1.25649	3.12048
			1.27468	3.12048
			1.29287	3.12048
			1.31106	3.12048
			1.32924	3.12048
			1.34743	3.12048
			1.36562	3.12048
			1.38381	3.12048
			1.402	3.12048
			1.42018	3.12048
			1.43837	3.12048
			1.45656	3.12048
			1.47475	3.12048
			1.49293	3.12048
			1.51112	3.12048
			1.52931	3.12048
			1.5475	3.12048
			1.56568	3.12048
			1.58387	3.12048
			1.60206	3.12048

## Sheet: Fig 1B
integrated dsRed intensity upon DOX treatment		DOX (ug/ml)	R1	R2	R3
	0	1.6	17.69	15.85	23.32
	-1	0.1	12.58	15.03	26.33
	-0.39794	0.4	11.62	14.36	29.71
	0.20412	6.25	4.32	12.37	22.48
	0.79588	25	1.81	4.88	5.43
	1.39794	100	1.6	4.9	2.76
Gompertz equation for MIC determination	int dsRed	Curve	x	int dsRed
Best-fit values	Ambiguous		-1	18.4989
logMIC	~ 0.2310		-0.979866	18.4989
Slope	~ 66.66		-0.959732	18.4989
Bottom	3.563		-0.939597	18.4989
Span	14.94		-0.919463	18.4989
MIC	~ 1.702		-0.899329	18.4989
Std. Error			-0.879195	18.4989
logMIC	~ 198.4		-0.85906	18.4989
Slope	~ 492048		-0.838926	18.4989
Bottom	0.4833		-0.818792	18.4989
Span	0.6835		-0.798658	18.4989
95% CI (asymptotic)			-0.778523	18.4989
logMIC	(Very wide)		-0.758389	18.4989
Slope	(Very wide)		-0.738255	18.4989
Bottom	1.484 to 5.643		-0.718121	18.4989
Span	11.99 to 17.88		-0.697987	18.4989
MIC	???		-0.677852	18.4989
Goodness of Fit			-0.657718	18.4989
Degrees of Freedom	2		-0.637584	18.4989
R squared	0.9965		-0.61745	18.4989
Sum of Squares	0.9343		-0.597315	18.4989
Sy.x	0.6835		-0.577181	18.4989
			-0.557047	18.4989
Number of points			-0.536913	18.4989
# of X values	6		-0.516779	18.4989
# Y values analyzed	6		-0.496644	18.4989
			-0.47651	18.4989
			-0.456376	18.4989
			-0.436242	18.4989
			-0.416107	18.4989
			-0.395973	18.4989
			-0.375839	18.4989
			-0.355705	18.4989
			-0.33557	18.4989
			-0.315436	18.4989
			-0.295302	18.4989
			-0.275168	18.4989
			-0.255034	18.4989
			-0.234899	18.4989
			-0.214765	18.4989
			-0.194631	18.4989
			-0.174497	18.4989
			-0.154362	18.4989
			-0.134228	18.4989
			-0.114094	18.4989
			-0.0939597	18.4989
			-0.0738255	18.4989
			-0.0536913	18.4989
			-0.033557	18.4989
			-0.0134228	18.4989
			0.00671141	18.4989
			0.0268456	18.4988
			0.0469799	18.4987
			0.0671141	18.4982
			0.0872483	18.4961
			0.107383	18.4882
			0.127517	18.458
			0.147651	18.3428
			0.167785	17.9103
			0.187919	16.3685
			0.208054	11.8504
			0.228188	5.13032
			0.248322	3.566
			0.268456	3.56333
			0.288591	3.56333
			0.308725	3.56333
			0.328859	3.56333
			0.348993	3.56333
			0.369128	3.56333
			0.389262	3.56333
			0.409396	3.56333
			0.42953	3.56333
			0.449664	3.56333
			0.469799	3.56333
			0.489933	3.56333
			0.510067	3.56333
			0.530201	3.56333
			0.550336	3.56333
			0.57047	3.56333
			0.590604	3.56333
			0.610738	3.56333
			0.630872	3.56333
			0.651007	3.56333
			0.671141	3.56333
			0.691275	3.56333
			0.711409	3.56333
			0.731544	3.56333
			0.751678	3.56333
			0.771812	3.56333
			0.791946	3.56333
			0.812081	3.56333
			0.832215	3.56333
			0.852349	3.56333
			0.872483	3.56333
			0.892617	3.56333
			0.912752	3.56333
			0.932886	3.56333
			0.95302	3.56333
			0.973154	3.56333
			0.993289	3.56333
			1.01342	3.56333
			1.03356	3.56333
			1.05369	3.56333
			1.07383	3.56333
			1.09396	3.56333
			1.11409	3.56333
			1.13423	3.56333
			1.15436	3.56333
			1.1745	3.56333
			1.19463	3.56333
			1.21477	3.56333
			1.2349	3.56333
			1.25503	3.56333
			1.27517	3.56333
			1.2953	3.56333
			1.31544	3.56333
			1.33557	3.56333
			1.3557	3.56333
			1.37584	3.56333
			1.39597	3.56333

## Sheet: Fig 1C
integrated dsRed intensity upon RIF treatment		RIF (ug/ml)	R1	R2	R3
		0	17.69	15.85	23.32
	-1.19382	0.064	14.78	13.35	23.83
	-0.49485	0.32	14.75	16.04	24.53
	0.20412	1.6	18.45	11.19	16.5
	0.90309	8	3.94	2.28	2.27
	1.60206	40	1.61	2.06	3.9
	2	100	2.57	2.22	2.38
Gompertz equation for MIC determination	int dsRed	Curve	x	int dsRed
Best-fit values			-1.19382	17.908
logMIC	0.8174		-1.17238	17.9075
Slope	4.478		-1.15095	17.9069
Bottom	2.484		-1.12951	17.9063
Span	15.43		-1.10808	17.9056
MIC	6.567		-1.08664	17.9048
Std. Error			-1.06521	17.904
logMIC	0.1306		-1.04377	17.9031
Slope	1.057		-1.02234	17.9021
Bottom	0.4408		-1.0009	17.901
Span	0.6569		-0.97947	17.8997
95% CI (asymptotic)			-0.958035	17.8984
logMIC	0.2553 to 1.379		-0.9366	17.8969
Slope	-0.07125 to 9.026		-0.915165	17.8952
Bottom	0.5873 to 4.380		-0.89373	17.8934
Span	12.60 to 18.26		-0.872295	17.8915
MIC	1.800 to 23.96		-0.850859	17.8893
Goodness of Fit			-0.829424	17.8869
Degrees of Freedom	2		-0.807989	17.8842
R squared	0.9976		-0.786554	17.8813
Sum of Squares	0.7786		-0.765119	17.8781
Sy.x	0.624		-0.743684	17.8746
			-0.722249	17.8707
Number of points			-0.700814	17.8664
# of X values	6		-0.679379	17.8617
# Y values analyzed	6		-0.657944	17.8565
			-0.636509	17.8508
			-0.615074	17.8446
			-0.593639	17.8377
			-0.572204	17.8301
			-0.550769	17.8218
			-0.529334	17.8126
			-0.507899	17.8025
			-0.486464	17.7914
			-0.465029	17.7792
			-0.443594	17.7658
			-0.422159	17.751
			-0.400724	17.7347
			-0.379289	17.7169
			-0.357854	17.6972
			-0.336419	17.6757
			-0.314984	17.6519
			-0.293549	17.6259
			-0.272114	17.5972
			-0.250679	17.5658
			-0.229244	17.5312
			-0.207808	17.4933
			-0.186373	17.4516
			-0.164938	17.4059
			-0.143503	17.3557
			-0.122068	17.3007
			-0.100633	17.2404
			-0.0791983	17.1742
			-0.0577632	17.1018
			-0.0363282	17.0225
			-0.0148932	16.9356
			0.00654186	16.8407
			0.0279769	16.7369
			0.0494119	16.6235
			0.070847	16.4997
			0.092282	16.3647
			0.113717	16.2176
			0.135152	16.0575
			0.156587	15.8834
			0.178022	15.6944
			0.199457	15.4894
			0.220892	15.2674
			0.242327	15.0274
			0.263762	14.7685
			0.285197	14.4897
			0.306632	14.1901
			0.328067	13.8689
			0.349502	13.5256
			0.370937	13.1597
			0.392372	12.7709
			0.413808	12.3592
			0.435243	11.9252
			0.456678	11.4694
			0.478113	10.9931
			0.499548	10.498
			0.520983	9.98627
			0.542418	9.46067
			0.563853	8.92459
			0.585288	8.38201
			0.606723	7.83747
			0.628158	7.29602
			0.649593	6.76312
			0.671028	6.24451
			0.692463	5.74601
			0.713898	5.27335
			0.735333	4.83186
			0.756768	4.42624
			0.778203	4.06028
			0.799638	3.73665
			0.821073	3.45668
			0.842508	3.22027
			0.863943	3.02589
			0.885378	2.87069
			0.906813	2.7507
			0.928248	2.66117
			0.949683	2.59693
			0.971118	2.55276
			0.992553	2.5238
			1.01399	2.50577
			1.03542	2.49517
			1.05686	2.48932
			1.07829	2.4863
			1.09973	2.48486
			1.12116	2.48422
			1.1426	2.48397
			1.16403	2.48388
			1.18547	2.48385
			1.2069	2.48384
			1.22834	2.48384
			1.24977	2.48384
			1.27121	2.48384
			1.29264	2.48384
			1.31408	2.48384
			1.33551	2.48384
			1.35695	2.48384
			1.37838	2.48384
			1.39982	2.48384
			1.42125	2.48384
			1.44269	2.48384
			1.46412	2.48384
			1.48556	2.48384
			1.50699	2.48384
			1.52843	2.48384
			1.54986	2.48384
			1.5713	2.48384
			1.59273	2.48384
			1.61417	2.48384
			1.6356	2.48384
			1.65704	2.48384
			1.67847	2.48384
			1.69991	2.48384
			1.72134	2.48384
			1.74278	2.48384
			1.76421	2.48384
			1.78565	2.48384
			1.80708	2.48384
			1.82852	2.48384
			1.84995	2.48384
			1.87139	2.48384
			1.89282	2.48384
			1.91426	2.48384
			1.93569	2.48384
			1.95713	2.48384
			1.97856	2.48384
			2	2.48384

## Sheet: Fig 1D
integrated dsRed intensity upon STR treatment		STR (ug/ml)	R1	R2	R3
	0	0.64	17.69	15.85	23.32
	0.30103	2	14.17	14.38	25.31
	0.50515	3.2	15.81	13.57	23.58
	1.20412	16	17.82	13.88	20.72
	1.90309	80	18.66	14.15	22.72
	2.60206	400	15.73	12.67	18.53
Gompertz equation for MIC determination	int dsRed	Curve	x	int dsRed
Ambiguous			-0.19382
Best-fit values			-0.175056
logMIC	~ 2.662		-0.156291
Slope	~ 18.80		-0.137527
Bottom	~ 13.88		-0.118763
Span	~ 4.233		-0.0999985
MIC	~ 459.7		-0.0812343
Std. Error			-0.06247
logMIC	~ 10286525454		-0.0437057
Slope	~ 100171821379		-0.0249414
Bottom	~ 496498597640		-0.00617707
Span	~ 496498597640		0.0125872	18.1087
95% CI (asymptotic)			0.0313515	18.1087
logMIC	(Very wide)		0.0501158	18.1087
Slope	(Very wide)		0.0688801	18.1087
Bottom	(Very wide)		0.0876444	18.1087
Span	(Very wide)		0.106409	18.1087
MIC	???		0.125173	18.1087
Goodness of Fit			0.143937	18.1087
Degrees of Freedom	2		0.162702	18.1087
R squared	0.7704		0.181466	18.1087
Sum of Squares	1.51		0.20023	18.1087
Sy.x	0.8688		0.218994	18.1087
			0.237759	18.1087
Number of points			0.256523	18.1087
# of X values	7		0.275287	18.1087
# Y values analyzed	6		0.294052	18.1087
			0.312816	18.1087
			0.33158	18.1087
			0.350345	18.1087
			0.369109	18.1087
			0.387873	18.1087
			0.406637	18.1087
			0.425402	18.1087
			0.444166	18.1087
			0.46293	18.1087
			0.481695	18.1087
			0.500459	18.1087
			0.519223	18.1087
			0.537987	18.1087
			0.556752	18.1087
			0.575516	18.1087
			0.59428	18.1087
			0.613045	18.1087
			0.631809	18.1087
			0.650573	18.1087
			0.669338	18.1087
			0.688102	18.1087
			0.706866	18.1087
			0.72563	18.1087
			0.744395	18.1087
			0.763159	18.1087
			0.781923	18.1087
			0.800688	18.1087
			0.819452	18.1087
			0.838216	18.1087
			0.856981	18.1087
			0.875745	18.1087
			0.894509	18.1087
			0.913273	18.1087
			0.932038	18.1087
			0.950802	18.1087
			0.969566	18.1087
			0.988331	18.1087
			1.00709	18.1087
			1.02586	18.1087
			1.04462	18.1087
			1.06339	18.1087
			1.08215	18.1087
			1.10092	18.1087
			1.11968	18.1087
			1.13844	18.1087
			1.15721	18.1087
			1.17597	18.1087
			1.19474	18.1087
			1.2135	18.1087
			1.23227	18.1087
			1.25103	18.1087
			1.2698	18.1087
			1.28856	18.1087
			1.30732	18.1087
			1.32609	18.1087
			1.34485	18.1087
			1.36362	18.1087
			1.38238	18.1087
			1.40115	18.1087
			1.41991	18.1087
			1.43867	18.1087
			1.45744	18.1087
			1.4762	18.1087
			1.49497	18.1087
			1.51373	18.1087
			1.5325	18.1087
			1.55126	18.1087
			1.57002	18.1087
			1.58879	18.1087
			1.60755	18.1087
			1.62632	18.1087
			1.64508	18.1087
			1.66385	18.1087
			1.68261	18.1087
			1.70137	18.1087
			1.72014	18.1087
			1.7389	18.1087
			1.75767	18.1087
			1.77643	18.1087
			1.7952	18.1087
			1.81396	18.1087
			1.83272	18.1087
			1.85149	18.1087
			1.87025	18.1087
			1.88902	18.1087
			1.90778	18.1087
			1.92655	18.1087
			1.94531	18.1087
			1.96407	18.1086
			1.98284	18.1086
			2.0016	18.1086
			2.02037	18.1086
			2.03913	18.1086
			2.0579	18.1085
			2.07666	18.1085
			2.09542	18.1084
			2.11419	18.1083
			2.13295	18.1081
			2.15172	18.1079
			2.17048	18.1076
			2.18925	18.1071
			2.20801	18.1064
			2.22677	18.1055
			2.24554	18.1041
			2.2643	18.1022
			2.28307	18.0995
			2.30183	18.0956
			2.3206	18.0901
			2.33936	18.0822
			2.35812	18.0711
			2.37689	18.0553
			2.39565	18.033
			2.41442	18.0014
			2.43318	17.9569
			2.45195	17.8943
			2.47071	17.807
			2.48947	17.6859
			2.50824	17.5201
			2.527	17.2965
			2.54577	17.0018
			2.56453	16.6257
			2.5833	16.1671
			2.60206	15.6433

## Sheet: Fig 1E
integrated dsRed intensity upon DOX+STR treatment		DOX (ug/ml)	STR (ug/ml)	R1	R2	R3
	0	0	0	17.69	15.85	23.32
	0.69897	0.1	0.64	12.52	10.88	20.99
	1.39794	0.4	2	8.94	6.68	12.67
	2.09691	1.6	3.2	2.47	1.62	4.52
	2.79588	6.25	16	2.09	1.6	2.32
	3.49485	25	80	1.84	1.91	2.17
	4.19382	100	400	1.9	1.92	2.19
Gompertz equation for MIC determination	int dsRed	Curve	x	int dsRed
Best-fit values			0	18.7547
logMIC	2.102		0.0281464	18.6599
Slope	1.414		0.0562929	18.5618
Bottom	1.928		0.0844393	18.4604
Span	19.34		0.112586	18.3555
MIC	126.5		0.140732	18.2471
Std. Error			0.168879	18.135
logMIC	0.07791		0.197025	18.0192
Slope	0.1969		0.225172	17.8996
Bottom	0.2474		0.253318	17.776
Span	1.302		0.281464	17.6485
95% CI (asymptotic)			0.309611	17.5168
logMIC	1.854 to 2.350		0.337757	17.381
Slope	0.7876 to 2.041		0.365904	17.241
Bottom	1.141 to 2.715		0.39405	17.0965
Span	15.19 to 23.48		0.422197	16.9477
MIC	71.48 to 223.9		0.450343	16.7944
Goodness of Fit			0.47849	16.6365
Degrees of Freedom	3		0.506636	16.474
R squared	0.9982		0.534782	16.3068
Sum of Squares	0.5477		0.562929	16.1348
Sy.x	0.4273		0.591075	15.958
			0.619222	15.7764
Number of points			0.647368	15.59
# of X values	7		0.675515	15.3986
# Y values analyzed	7		0.703661	15.2023
			0.731808	15.001
			0.759954	14.7948
			0.7881	14.5837
			0.816247	14.3677
			0.844393	14.1469
			0.87254	13.9212
			0.900686	13.6908
			0.928833	13.4558
			0.956979	13.2162
			0.985126	12.9721
			1.01327	12.7237
			1.04142	12.4712
			1.06956	12.2147
			1.09771	11.9544
			1.12586	11.6905
			1.154	11.4233
			1.18215	11.153
			1.2103	10.8799
			1.23844	10.6043
			1.26659	10.3265
			1.29474	10.0468
			1.32288	9.76571
			1.35103	9.4835
			1.37918	9.20062
			1.40732	8.91749
			1.43547	8.63457
			1.46362	8.3523
			1.49176	8.07119
			1.51991	7.79171
			1.54805	7.51437
			1.5762	7.23969
			1.60435	6.96819
			1.63249	6.70039
			1.66064	6.43681
			1.68879	6.17798
			1.71693	5.9244
			1.74508	5.67657
			1.77323	5.43499
			1.80137	5.20011
			1.82952	4.97238
			1.85767	4.75222
			1.88581	4.54001
			1.91396	4.33609
			1.9421	4.14078
			1.97025	3.95434
			1.9984	3.77699
			2.02654	3.6089
			2.05469	3.45019
			2.08284	3.30093
			2.11098	3.16113
			2.13913	3.03074
			2.16728	2.90968
			2.19542	2.7978
			2.22357	2.69489
			2.25172	2.60071
			2.27986	2.51497
			2.30801	2.43734
			2.33615	2.36743
			2.3643	2.30486
			2.39245	2.24919
			2.42059	2.19998
			2.44874	2.15677
			2.47689	2.11908
			2.50503	2.08644
			2.53318	2.05838
			2.56133	2.03446
			2.58947	2.01422
			2.61762	1.99724
			2.64577	1.98312
			2.67391	1.97148
			2.70206	1.96198
			2.7302	1.9543
			2.75835	1.94816
			2.7865	1.94329
			2.81464	1.93948
			2.84279	1.93654
			2.87094	1.93428
			2.89908	1.93258
			2.92723	1.93132
			2.95538	1.93038
			2.98352	1.92971
			3.01167	1.92922
			3.03982	1.92888
			3.06796	1.92865
			3.09611	1.92849
			3.12426	1.92838
			3.1524	1.92831
			3.18055	1.92826
			3.20869	1.92823
			3.23684	1.92822
			3.26499	1.92821
			3.29313	1.9282
			3.32128	1.9282
			3.34943	1.92819
			3.37757	1.92819
			3.40572	1.92819
			3.43387	1.92819
			3.46201	1.92819
			3.49016	1.92819
			3.51831	1.92819
			3.54645	1.92819
			3.5746	1.92819
			3.60274	1.92819
			3.63089	1.92819
			3.65904	1.92819
			3.68718	1.92819
			3.71533	1.92819
			3.74348	1.92819
			3.77162	1.92819
			3.79977	1.92819
			3.82792	1.92819
			3.85606	1.92819
			3.88421	1.92819
			3.91236	1.92819
			3.9405	1.92819
			3.96865	1.92819
			3.99679	1.92819
			4.02494	1.92819
			4.05309	1.92819
			4.08123	1.92819
			4.10938	1.92819
			4.13753	1.92819
			4.16567	1.92819
			4.19382	1.92819

## Sheet: Fig 1F
integrated dsRed intensity upon DOX+RIF treatment		DOX (ug/ml)	RIF (ug/ml)	R1	R2	R3
	0	0	0	17.69	15.85	23.32
	0.69897	0.1	0.064	12	11.9	18.49
	1.39794	0.4	0.32	10.19	6.29	11.62
	2.09691	1.6	1.6	3.21	2.91	3.92
	2.79588	6.25	8	2.93	2.09	2.86
	3.49485	25	40	1.53	1.71	2.18
	4.19382	100	100	1.89	1.83	2.37
Gompertz equation for MIC determination	int dsRed	Curve	x	int dsRed
Best-fit values			0	18.7809
logMIC	2.18		0.0281464	18.65
Slope	1.091		0.0562929	18.5161
Bottom	2.043		0.0844393	18.3792
Span	21.53		0.112586	18.2392
MIC	151.5		0.140732	18.0961
Std. Error			0.168879	17.9498
logMIC	0.1187		0.197025	17.8004
Slope	0.2473		0.225172	17.6478
Bottom	0.3669		0.253318	17.4919
Span	3.104		0.281464	17.3329
95% CI (asymptotic)			0.309611	17.1705
logMIC	1.803 to 2.558		0.337757	17.005
Slope	0.3044 to 1.879		0.365904	16.8361
Bottom	0.8748 to 3.210		0.39405	16.664
Span	11.65 to 31.40		0.422197	16.4886
MIC	63.49 to 361.5		0.450343	16.3099
Goodness of Fit			0.47849	16.128
Degrees of Freedom	3		0.506636	15.9429
R squared	0.9962		0.534782	15.7545
Sum of Squares	1.085		0.562929	15.5629
Sy.x	0.6013		0.591075	15.3681
			0.619222	15.1702
Number of points			0.647368	14.9692
# of X values	7		0.675515	14.7651
# Y values analyzed	7		0.703661	14.5581
			0.731808	14.3481
			0.759954	14.1352
			0.7881	13.9196
			0.816247	13.7013
			0.844393	13.4803
			0.87254	13.2569
			0.900686	13.031
			0.928833	12.8029
			0.956979	12.5726
			0.985126	12.3403
			1.01327	12.1061
			1.04142	11.8702
			1.06956	11.6327
			1.09771	11.3938
			1.12586	11.1537
			1.154	10.9125
			1.18215	10.6705
			1.2103	10.4279
			1.23844	10.1848
			1.26659	9.94158
			1.29474	9.69834
			1.32288	9.45535
			1.35103	9.21285
			1.37918	8.97109
			1.40732	8.73032
			1.43547	8.4908
			1.46362	8.25279
			1.49176	8.01655
			1.51991	7.78235
			1.54805	7.55045
			1.5762	7.32113
			1.60435	7.09465
			1.63249	6.87127
			1.66064	6.65126
			1.68879	6.43488
			1.71693	6.22239
			1.74508	6.01403
			1.77323	5.81003
			1.80137	5.61065
			1.82952	5.41608
			1.85767	5.22655
			1.88581	5.04226
			1.91396	4.86338
			1.9421	4.69008
			1.97025	4.52252
			1.9984	4.36083
			2.02654	4.20513
			2.05469	4.05551
			2.08284	3.91206
			2.11098	3.77483
			2.13913	3.64387
			2.16728	3.51918
			2.19542	3.40076
			2.22357	3.28858
			2.25172	3.1826
			2.27986	3.08274
			2.30801	2.98892
			2.33615	2.90103
			2.3643	2.81893
			2.39245	2.74249
			2.42059	2.67154
			2.44874	2.6059
			2.47689	2.54538
			2.50503	2.48977
			2.53318	2.43886
			2.56133	2.39242
			2.58947	2.35023
			2.61762	2.31205
			2.64577	2.27763
			2.67391	2.24673
			2.70206	2.21912
			2.7302	2.19455
			2.75835	2.17279
			2.7865	2.15361
			2.81464	2.13679
			2.84279	2.12211
			2.87094	2.10936
			2.89908	2.09835
			2.92723	2.0889
			2.95538	2.08082
			2.98352	2.07397
			3.01167	2.06819
			3.03982	2.06334
			3.06796	2.0593
			3.09611	2.05595
			3.12426	2.05321
			3.1524	2.05096
			3.18055	2.04915
			3.20869	2.04768
			3.23684	2.04652
			3.26499	2.04559
			3.29313	2.04487
			3.32128	2.04431
			3.34943	2.04387
			3.37757	2.04354
			3.40572	2.04329
			3.43387	2.0431
			3.46201	2.04296
			3.49016	2.04285
			3.51831	2.04278
			3.54645	2.04272
			3.5746	2.04268
			3.60274	2.04266
			3.63089	2.04264
			3.65904	2.04263
			3.68718	2.04262
			3.71533	2.04261
			3.74348	2.04261
			3.77162	2.0426
			3.79977	2.0426
			3.82792	2.0426
			3.85606	2.0426
			3.88421	2.0426
			3.91236	2.0426
			3.9405	2.0426
			3.96865	2.0426
			3.99679	2.0426
			4.02494	2.0426
			4.05309	2.0426
			4.08123	2.0426
			4.10938	2.0426
			4.13753	2.0426
			4.16567	2.0426
			4.19382	2.0426

## Sheet: Fig 2A
% of cells containing microcolonies upon CIP treatment	CIP (ug/ml)	R1	R2	R3	SD	Mean
	0	13.64	17.38	9.58	3.18523	13.5333
	0.078	16.22	13.38	23.89	4.43915	17.83
	0.312	11.3	15.46	15.58	1.98993	14.1133
	1.25	9.1	13.94	10.41	2.04403	11.15
	5	10.71	10.22	7.77	1.28609	9.56667
	20	5.67	10.37	5.61	2.22988	7.21667
	40	6.34	7.32	6.2	0.498264	6.62

## Sheet: Fig 2B
% of cells containing microcolonies upon DOX treatment	DOX (ug/ml)	R1	R2	R3	SD	Mean
	0	13.64	17.38	9.58	3.18523	13.5333
	0.1	14.91	16.11	26.01	4.97393	19.01
	0.4	13.36	19.34	19.56	2.87226	17.42
	1.6	6.25	8.8	8.25	1.0957	7.76667
	6.25	1.97	4.21	7.23	2.15524	4.47
	25	2.48	8.12	4.12	2.36876	4.90667
	100	3.58	8.49	5.39	2.02743	5.82

## Sheet: Fig 2C
% of cells containing microcolonies upon RIF treatment	RIF (ug/ml)	R1	R2	R3	SD	Mean
	0.064	11.58	10.64	17.17	2.88237	13.13
	0.32	11.93	11.82	12.13	0.128323	11.96
	1.6	8.64	9.88	9.29	0.506425	9.27
	8	4.4	3.67	8.8	2.26593	5.62333
	40	1.24	2.05	5.69	1.93529	2.99333
	100	3.17	4.02	3.94	0.383232	3.71

## Sheet: Fig 2D
% of cells containing microcolonies upon RIF treatment	RIF (ug/ml)	R1	R2	R3	SD	Mean
	0	13.64	17.38	9.58	3.18523	13.5333
	0.64	11.95	10.63	18.26	3.32959	13.6133
	2	13.44	11.8	12.58	0.669793	12.6067
	3.2	10.47	12.86	8.43	1.81042	10.5867
	16	9.89	11	9.66	0.585055	10.1833
	80	13.86	15.18	11.64	1.46068	13.56
	400	13.13	15.12	12.27	1.1936	13.5067

[truncated: 8 more sheets: Fig 2F, Fig 3A, Fig 3C, Fig 4A, Fig 4B, Fig 4C, Fig 4D, Fig 5]
